# Supplementary material for: Problematic Use of the Internet Mediates the Association between Reduced Mentalization and Suicidal Ideation: A Cross-Sectional Study in Young Adults
Source: Healthcare (Basel). 2022 May 20;10(5):948. doi: 10.3390/healthcare10050948 (PMC9140488; doi:10.3390/healthcare10050948)
Supplement: Supplementary file 1 [file healthcare-10-00948-s001.zip]

Archive with 1 entries (1 files):
- healthcare-1666579-supplementary.pdf
